# Supplementary material for: Evaluating impacts using a BACI design, ratios, and a Bayesian approach with a focus on restoration
Source: Environ Monit Assess. 2016 Sep 8;188(10):555. doi: 10.1007/s10661-016-5526-6 (PMC5016564; doi:10.1007/s10661-016-5526-6)
Supplement: Supplementary file 3 — (SAS 4 kb) [file 10661_2016_5526_MOESM3_ESM.sas]

*************************************************************************************************
*  Program to reduce MARK output from MCMC proceedure to estimates of interest.  
*  For a full description of the MCMC proceedure in Program MARK, see Appendix E in:
*  Cooch, E. G., & White, G. C. (2016). Program MARK: "A gentle introduction", 14th Edition. 
*  Available at  http://www.phidot.org/software/mark/docs/book/.
*
* Input:  MARK .BIN file								mmc  8/29/15							
**********************************************************************************************;
options ls=200 ps=120 spool symbolgen;
dm "clear log";
dm "clear output";
title 'Read the MCMC Binary file created by MARK';
%let dir = C:\Data\USU\NickFish\Bridge\Groups\MCMC;
          
*********************************************************************
* Enter the correct values for the following 7 macro variables.     *
* Correct values are printed at the bottom of the MARK MCMC otuput. *
*********************************************************************;

      %let ncovs=44; * Number of beta estimates;
      %let nmeans=0; * Number of mean estimates;
      %let ndesigns=0; * Number of design matrix estimates;
      %let nsigmas=0; * Number of sigma estimates;
      %let nrhos=0; * Number of rho estimates;
      %let nlogit=108; * Number of real estimates;
      %let MCMCfile="&dir.\MCMC_5000_GR2.BIN"; * Name and path to the MCMC.BIN file;

**********************************************************************;
%let nestimates=%eval(&ncovs+&nmeans+&ndesigns+&nsigmas+&nrhos);
%let recl=%eval((4+2*&nestimates+&nlogit)*8);

%macro coda;

data MCMC;
infile &MCMCfile linesize=&recl recfm=N;
input buffer1 RB4. Chain RB8. Count RB8. PropJumps RB8. (ir1-ir&nestimates) (&nestimates*RB8.)
  (beta1-beta&ncovs) (&ncovs*RB8.) 

%if "&nmeans"^="0" %then %do;
  (mean1-mean&nmeans) (&nmeans*RB8.)
%end;

%if "&ndesigns"^="0" %then %do;
  (design1-design&ndesigns) (&ndesigns*RB8.)
%end;

%if "&nsigmas"^="0" %then %do;
  (sigma1-sigma&nsigmas) (&nsigmas*RB8.)
%end;

%if "&nrhos"^="0" %then %do;
  (rho1-rho&nrhos) (&nrhos*RB8.)
%end;

    M2logL RB8. (parm1-parm&nlogit) (&nlogit*RB8.) buffer2 RB4.;

drop buffer1 buffer2;

*proc print data=MCMC(obs=5);

proc means data=MCMC;
	class Chain;
	var PropJumps ir1-ir&nestimates beta1-beta&ncovs

%if "&nmeans"^="0" %then %do;
  mean1-mean&nmeans 
%end;

%if "&ndesigns"^="0" %then %do;
  design1-design&ndesigns 
%end;

%if "&nsigmas"^="0" %then %do;
  sigma1-sigma&nsigmas 
%end;

%if "&nrhos"^="0" %then %do;
  rho1-rho&nrhos 
%end;

  M2logL parm1-parm&nlogit;
/*
proc univariate data=MCMC;
	by Chain;
	var beta1-beta&ncovs
*/
%if "&nmeans"^="0" %then %do;
  mean1-mean&nmeans 
%end;

%if "&ndesigns"^="0" %then %do;
  design1-design&ndesigns 
%end;

%if "&nsigmas"^="0" %then %do;
  sigma1-sigma&nsigmas 
%end;

%if "&nrhos"^="0" %then %do;
  rho1-rho&nrhos 
%end;
/*
M2logL parm1-parm&nlogit;
histogram / kernel(c = MISE l = 1 w = 4 color=yellow noprint) cfill  = blue cframe = ligr;

proc gplot data=MCMC;
	by Chain;
	plot (beta1-beta&ncovs)*count;

%if "&nmeans"^="0" %then %do;
	proc gplot data=MCMC;
		by Chain;
		plot (mean1-mean&nmeans)*count;
%end;

%if "&ndesigns"^="0" %then %do;
	proc gplot data=MCMC;
		by Chain;
		plot (design1-design&ndesigns)*count;
%end;

%if "&nsigmas"^="0" %then %do;
	proc gplot data=MCMC;
		by Chain;
		plot (sigma1-sigma&nsigmas)*count;
%end;

%if "&nrhos"^="0" %then %do;
	proc gplot data=MCMC;
		by Chain;
		plot (rho1-rho&nrhos)*count;
% end;

proc gplot data=MCMC;
	by Chain;
	plot (M2logL parm1-parm&nlogit)*count;
*/
run;

%mend coda;

%coda;
run;


*check on jump statistic - I think this is supposed to be ~45%;
proc means data=mcmc noprint mean stderr n;
	var propjumps;
	output out=meanjumps mean=meanpropjump stderr=stderr n=noreal;
proc print;
	title2 'Checking on rejection rate from jumping distribution, which ensures lambdas are well sampled';
run;

* Output for Geomean Diffs treat vs Control;
%macro logs;
data mcmc2 (keep=keep parm1-parm16 lnparm1-lnparm16);
	set mcmc;
	retain thinner 0;
	thinner = thinner+1;
	if thinner = 6 then do;  *change depending on MCMC diagnostics;
		%do i=1 %to 16;
			lnparm&i = log(parm&i);
			output;
		%end;
		thinner=0;
	end;
%mend logs;

%logs;
run;

* Export as csv or excel - csv more trustworthy;
proc export data=mcmc2
    outfile="&dir.\Bridge_MCMC_SASOut_Grp2.csv" 
    dbms=csv replace; 
run;

*or

proc export data=mcmc2
    outfile="&dir.\Bridge_MCMC_SASOut_Grp2.xls" 
    dbms=excelcs replace; 
    *dbms=excelcs replace;  *chagne depending on what version sas and 64 vs 32 bit machine;
run;
